# Supplementary material for: A Rapid Method for Sequencing Double-Stranded RNAs Purified from Yeasts and the Identification of a Potent K1 Killer Toxin Isolated from Saccharomyces cerevisiae
Source: Viruses. 2019 Jan 16;11(1):70. doi: 10.3390/v11010070 (PMC6356530; doi:10.3390/v11010070)
Supplement: Supplementary file 1 [file viruses-11-00070-s001.zip]

Archive with 7 entries (6 files):
- 3-supplementary tables and figures.pdf
- File S1.txt
- File S2.xlsx
- File S3 - Raw gel images.pdf
- __MACOSX/
- __MACOSX/._File S2.xlsx
- __MACOSX/._File S3 - Raw gel images.docx
